# Supplementary material for: The Effect of Zn-Substitution on the Morphological, Magnetic, Cytotoxic, and In Vitro Hyperthermia Properties of Polyhedral Ferrite Magnetic Nanoparticles
Source: Pharmaceutics. 2021 Dec 14;13(12):2148. doi: 10.3390/pharmaceutics13122148 (PMC8708233; doi:10.3390/pharmaceutics13122148)
Supplement: Supplementary file 1 [file pharmaceutics-13-02148-s001.zip]

Archive with 1 entries (1 files):
- pharmaceutics-1481345-supplementary.pdf
